# Supplementary material for: Synergistic Effects of 25-Hydroxyvitamin D3, Phytase, and Probiotics on Growth, Calcium and Phosphorus Metabolism, and Bone Development in Weaned Piglets Fed Low Ca-P Diets
Source: Animals (Basel). 2026 Jan 16;16(2):278. doi: 10.3390/ani16020278 (PMC12837494; doi:10.3390/ani16020278)
Supplement: Supplementary file 1 [file animals-16-00278-s001.zip]

Archive with 1 entries (1 files):
- animals-4050600-supplementary.pdf
